# Supplementary material for: Casein phosphopeptides drastically increase the secretion of extracellular proteins in Aspergillus awamori. Proteomics studies reveal changes in the secretory pathway
Source: Microb Cell Fact. 2012 Jan 10;11:5. doi: 10.1186/1475-2859-11-5 (PMC3283509; doi:10.1186/1475-2859-11-5)
Supplement: Additional file 2 — Supplementary tables, Table S1. Intracellular proteins overrepresented in the absence of phosphopeptides. Fold change and p-value are indicated for those proteins present in both strains. Otherwise, non-available (N/A) is shown. Table S2. Intracellular proteins overrepresented in the presence of phosphopeptides. Fold change and p-value are indicated for those proteins present in both strains. Otherwise, non-available (N/A) is shown. Table S3. Extracellular proteins overrepresented in the absence of phosphopeptides. Fold change and p-value are indicated for those proteins present in both strains. Otherwise, non-available (N/A) is shown. Table S4. Extracellular proteins overrepresented in the presence of phosphopeptides. Fold change and p-value are indicated for those proteins present in both strains. Otherwise, non-available (N/A) is shown. [file 1475-2859-11-5-S2.XLS]

## Sheet: intracellular control
Additional File 2, Table S1. Intracellular proteins overrepresented in the absence of phosphopeptides. Fold change and p-value are indicated for those proteins present in both strains. Otherwise, non-available (N/A) is shown.
			Theoretical		Estimated
Spot	ORF name	Accession No.	Mass (kDa)	pI	Mass (kDa)	pI	peptides identified	Un-matched peptides	Score	Percent coverage (%)	Fold change	p-value	Description
METABOLISM AND ENERGY
IC15	hypothetical protein An08g10530 [Aspergillus niger]	gi|145241021	84.8678	6.18	84.083	7.68741	28	25	1050	46	2.09387	1.84596e-06	mitochondrial aconitate hydratase, putative [Aspergillus flavus NRRL3357]. Identities 92%, Positives 97%.
IC16	hypothetical protein An08g10530 [Aspergillus niger]	gi|145241021	84.8678	6.18	88.018	7.5015	36	26	1460	54	2.11816	0.00392406	mitochondrial aconitate hydratase, putative [Aspergillus flavus NRRL3357]. Identities 92%, Positives 97%.
IC17	hypothetical protein An15g00350 [Aspergillus niger] (Homoaconitate hydratase)	gi|145250121	83.7095	5.51	88.522	5.6601	8	28	110	11	N/A	N/A	Lysine biosynthesis.
IC20	hypothetical protein An08g10530 [Aspergillus niger]	gi|145241021	84.8678	6.18	90.57	7.86446	31	33	1190	48	2.43398	0.030306	mitochondrial aconitate hydratase, putative [Aspergillus flavus NRRL3357]. Identities 92%, Positives 97%.
IC31	hypothetical protein An15g02200 [Aspergillus niger]	gi|145250491	65.2663	5.44	65.098	5.94339	33	29	1150	78	2.03591	0.000174922	glucose-methanol-choline (gmc) oxidoreductase, putative [Aspergillus flavus NRRL3357]. Identities 56%, Positives 73%. Alcohol metabolic pathway.
IC34	hypothetical protein An18g01590 [Aspergillus niger]	gi|145254415	73.2858	8.59	64.473	8.82057	21	44	370	41	1.83898	0.00679441	carnitine acetyl transferase [Aspergillus fumigatus A1163]. Identities 88%, Positives 95%. Lipid metabolism.
IC38	hypothetical protein An03g02430 [Aspergillus niger]. (Mannitol 2-dehydrogenase)	gi|145234983	54.9964	5.55	55.781	6.25324	26	35	1450	60	2.68974	0.0240684	Carbohydrate metabolism.
IC40	hypothetical protein An12g00820 [Aspergillus niger]	gi|145245828	58.074	6.75	55.423	8.70549	32	31	1010	73	N/A	N/A	UTP-glucose-1-phosphate uridylyltransferase Ugp1, putative [Aspergillus clavatus NRRL 1]. Identities 95%, Positives 97%.
IC41	hypothetical protein An12g00820 [Aspergillus niger]	gi|145245828	58.074	6.75	54.015	8.66122	25	38	754	61	N/A	N/A	UTP-glucose-1-phosphate uridylyltransferase Ugp1, putative [Aspergillus clavatus NRRL 1]. Identities 95%, Positives 97%.
IC43	aldehyde dehydrogenase aldA-Aspergillus niger	gi|145240395	54.1186	6.15	51.969	7.80249	33	29	1600	71	3.38803	0.0010331	Alcohol metabolism.
IC44	hypothetical protein An17g00910 [Aspergillus niger] (4-aminobutyrate transaminase)	gi|145253615	55.6115	8.33	50.485	8.51958	31	34	1170	79	2.00363	0.000104402	Glutamate metabolism, alanine and aspartate metabolism, beta-alanine metabolism, propanoate metabolism, and butanoate metabolism.
IC45	hypothetical protein An18g06250 [Aspergillus niger]	gi|145255754	47.3863	5.24	48.367	5.50075	25	38	1330	71	2.33308	7.98345e-05	enolase/allergen Asp F 22 [Aspergillus flavus NRRL3357]. Identities 94%, Positives 98%. Glycolysis.
IC46	NADP-dependent glutamate dehydrogenase gdhA from patent WO9951756-A-Aspergillus niger	gi|145256621	49.6309	5.79	48.047	6.68703	29	34	1150	79	1.80747	0.0052424	Conversion of glutamate to α-Ketoglutarate, and viceversa.
IC47	hypothetical protein An16g07150 [Aspergillus niger]	gi|145253004	67.4433	6.41	49.34	9.14813	27	33	1150	45	6.19477	0.000648732	Fumarate reductase Osm1, putative [Aspergillus flavus NRRL3357]. Identities 91%, Positives 95%. Reduction of fumarate to succinate.
IC49	hypothetical protein An01g14090 [Aspergillus niger]	gi|145231090	38.0656	5.39	45.459	5.32369	13	49	576	55	N/A	N/A	phosphoglycerate mutase family protein [Aspergillus flavus NRRL3357]. Identities 65%, Positives 75%. Glycolysis.
IC50	hypothetical protein An15g01920 [Aspergillus niger]	gi|145250435	51.2918	8.39	45.864	8.68778	19	45	761	45	3.68903	0.0018851	citrate synthase Cit1 [Aspergillus fumigatus Af293]. Identities 65%, Positives 75%. Krebs Cycle.
IC51	hypothetical protein An07g09530 [Aspergillus niger]	gi|145238760	45.3665	7.64	44.76	7.39526	33	27	1040	62	3.69477	3.25086e-05	pyruvate dehydrogenase E1 component alpha subunit, mitochondrial precursor [Aspergillus terreus NIH2624]. Identities 93%, Positives 97%. Glycolysis. Energy.
IC52	hypothetical protein An12g00480 [Aspergillus niger]	gi|145245751	56.201	5.84	43.78	8.31596	26	36	1280	63	2.78031	0.0257356	UDP-N-acetylglucosamine pyrophosphorylase [Aspergillus flavus NRRL3357]. Identities 88%, Positives 94%. Aminosugar metabolism.
IC54	hypothetical protein An08g03070 [Aspergillus niger]	gi|145239555	51.741	9.35	43.78	9.06845	30	30	1590	73	1.50977	0.034194	glycine cleavage system T protein [Aspergillus flavus NRRL3357]. Identities 80%, Positives 89%. Catabolism of glycine.
IC57	hypothetical protein An07g02180 [Aspergillus niger]	gi|145237314	72.8428	8.33	40.606	8.63466	16	49	609	34	N/A	N/A	dihydrolipoamide acetyltransferase component of pyruvate dehydrogenase [Aspergillus clavatus NRRL 1]. Identities 73%, Positives 81%. Glycolysis. Energy.
	hypothetical protein An17g00210 [Aspergillus niger]	gi|145253475	39.9938	6.58			16	47	225	64			NAD binding Rossmann fold oxidoreductase, putative [Aspergillus flavus NRRL3357]. Identities 86%, Positives 93%.
IC58	hypothetical protein An02g02060 [Aspergillus niger]	gi|145231748	39.6468	8.57	40.426	10.2193	13	37	361	47	N/A	N/A	alcohol dehydrogenase, putative [Aspergillus flavus NRRL3357]. Identities 78%, Positives 88%.
	hypothetical protein An04g06380 [Aspergillus niger]	gi|145258306	47.1783	8.92			9	46	139	26			aspartate aminotransferase, putative [Aspergillus clavatus NRRL 1]. Identities 92%, Positives 98%.
IC59	hypothetical protein An17g01330 [Aspergillus niger]	gi|145253699	38.8354	5.33	37.661	5.18204	24	42	1200	85	1.69165	0.0132912	adenosine kinase, putative [Aspergillus flavus NRRL3357]. Identities 87%, Positives 92%. Purine metabolism.
IC63	triose-phosphate-isomerase tpiA from patent WO8704464-A-Aspergillus niger	gi|145249552	27.0063	5.61	24.701	5.8106	13	52	152	70	2.52	0.0177	Key enzyme of central carbon metabolism. Glycolysis, gluconeogenesis, pentose phosphate and Entner-Doudor pathways.
IC70	hypothetical protein An08g02700 [Aspergillus niger]	gi|145239481	42.2728	5.7	31.789	9.48454	18	44	705	52	N/A	N/A	S-adenosylmethionine synthetase [Aspergillus flavus NRRL3357]. Identities 92%, Positives 97%.
IC71	hypothetical protein An16g07150 [Aspergillus niger]	gi|145253004	67.4433	6.41	49.559	8.95337	22	43	856	44	N/A	N/A	Fumarate reductase Osm1, putative [Aspergillus flavus NRRL3357]. Identities 91%, Positives 95%. Reduction of fumarate to succinate.
IC72	hypothetical protein An11g00510 [Aspergillus niger]	gi|145243014	71.99	8.39	41.699	10.0334	19	46	770	39	N/A	N/A	ATP-citrate synthase subunit 1 [Aspergillus terreus NIH2624]. Identities 95%, Positives 98%. Krebs Cycle.
NUTRIENT ACQUISITION
IC4	acid phosphatase aphA-[Aspergillus niger]	gi|145248129	67.5676	5.47	121.919	5.31484	11	54	595	27	N/A	N/A	Utilization of nutrients.
IC5	acid phosphatase aphA-[Aspergillus niger]	gi|145248129	67.5676	5.47	123.32	5.48304	12	51	615	31	N/A	N/A	Utilization of nutrients.
IC6	acid phosphatase aphA-[Aspergillus niger]	gi|145248129	67.5676	5.47	126.896	5.6601	11	54	405	28	N/A	N/A	Utilization of nutrients.
IC7	acid phosphatase aphA-[Aspergillus niger]	gi|145248129	67.5676	5.47	126.172	5.83716	11	26	507	27	23.31	0.004	Utilization of nutrients.
IC8	acid phosphatase aphA-[Aspergillus niger]	gi|145248129	67.5676	5.47	127.623	5.0404	10	55	402	23	N/A	N/A	Utilization of nutrients.
IC9	acid phosphatase aphA-[Aspergillus niger]	gi|145248129	67.5676	5.47	124.738	5.17319	11	54	662	26	N/A	N/A	Utilization of nutrients.
IC10	hypothetical protein An08g09850 [Aspergillus niger]	gi|145240895	51.7919	4.79	111.901	4.19052	5	24	395	15	20.5	0.0014	acid phosphatase PHOa [Neosartorya fischeri NRRL 181] Identities 58%, Positives 74%. Utilization of nutrients.
IC11	hypothetical protein An08g09850 [Aspergillus niger]	gi|145240895	51.7919	4.79	113.836	4.05773	6	51	338	16	N/A	N/A	acid phosphatase PHOa [Neosartorya fischeri NRRL 181] Identities 58%, Positives 74%. Utilization of nutrients.
	glucoamylase [Aspergillus niger]	gi|49615615	68.9059	4.28			12	49	301	27			cleavage of the last alpha-1,4-glycosidic linkages at the nonreducing end of amylase and amylopectin to yield glucose. Utilization of nutrients.
IC12	hypothetical protein An08g09850 [Aspergillus niger]	gi|145240895	51.7919	4.79	110.629	4.34988	7	58	442	16	N/A	N/A	acid phosphatase PHOa [Aspergillus clavatus NRRL 1] Identities (78%), Positives (89%). Utilization of nutrients.
	glucoamylase [Aspergillus niger]	gi|145235763	68.8369	4.25			14	48	264	39			cleavage of the last alpha-1,4-glycosidic linkages at the nonreducing end of amylase and amylopectin to yield glucose. Utilization of nutrients.
IC13	hypothetical protein An18g04140 [Aspergillus niger]	gi|145255135	49.2609	5	110.629	4.50037	6	49	644	22	N/A	N/A	acid phosphatase PHOa [Aspergillus clavatus NRRL 1] Identities (78%), Positives (89%). Utilization of nutrients.
	glucoamylase [Aspergillus niger]	gi|49615615	68.9059	4.28			11	46	288	26			cleavage of the last alpha-1,4-glycosidic linkages at the nonreducing end of amylase and amylopectin to yield glucose. Utilization of nutrients.
IC22	alpha-galactosidase aglB-Aspergillus niger	gi|145233743	49.309	4.89	75	4.29676	9	52	481	29	4.5246	0.00200449	Hydrolysis of -1,6-linked galactose residues from oligomeric (e.g., melibiose, raffinose, and stachyose) and polymeric (e.g., galactomannan) compounds. Utilization of nutrients.
	hypothetical protein An01g14940 [Aspergillus niger]	gi|145231236	49.8803	5.11			7	58	177	22			phosphoesterase superfamily protein [Neosartorya fischeri NRRL 181]. Identities 77%, Positives 86%. This family includes eukaryotic acid phosphatases. Utilization of nutrients.
IC23	hypothetical protein An01g14940 [Aspergillus niger]	gi|145231236	49.8803	5.11	71.236	3.44688	8	57	146	25	2.4852	0.0137041	phosphoesterase superfamily protein [Neosartorya fischeri NRRL 181]. Identities 77%, Positives 86%. This family includes eukaryotic acid phosphatases. Utilization of nutrients.
IC24	alpha-galactosidase aglB-Aspergillus niger	gi|145233743	49.309	4.89	72.625	4.00461	7	45	460	24	N/A	N/A	Hydrolysis of -1,6-linked galactose residues from oligomeric (e.g., melibiose, raffinose, and stachyose) and polymeric (e.g., galactomannan) compounds. Utilization of nutrients.
IC26	hypothetical protein An01g14940 [Aspergillus niger]	gi|145231236	49.8803	5.11	69.874	4.44726	16	45	798	45	N/A	N/A	phosphoesterase superfamily protein [Neosartorya fischeri NRRL 181]. Identities 77%, Positives 86%. This family includes eukaryotic acid phosphatases. Utilization of nutrients.
IC28	hypothetical protein An01g14940 [Aspergillus niger]	gi|145231236	49.8803	5.11	68.98	4.21708	11	35	616	29	6.14471	0.00561778	phosphoesterase superfamily protein [Neosartorya fischeri NRRL 181]. Identities 77%, Positives 86%. This family includes eukaryotic acid phosphatases. Utilization of nutrients.
IC29	acid phosphatase aph, 3-phytase phyB-Aspergillus niger	gi|145241119	53.0802	4.63	69.649	3.78329	9	56	456	24	N/A	N/A	Utilization of nutrients.
	alpha-galactosidase aglB-Aspergillus niger	gi|145233743	49.309	4.89			5	60	282	16			Hydrolysis of -1,6-linked galactose residues from oligomeric (e.g., melibiose, raffinose, and stachyose) and polymeric (e.g., galactomannan) compounds. Utilization of nutrients.
IC30	acid phosphatase aph, 3-phytase phyB-Aspergillus niger	gi|145241119	53.0802	4.63	68.318	4.00461	10	55	489	24	2.71125	0.0303871	Utilization of nutrients.
	alpha-galactosidase aglB-Aspergillus niger	gi|145233743	49.309	4.89			6	59	360	24			Hydrolysis of -1,6-linked galactose residues from oligomeric (e.g., melibiose, raffinose, and stachyose) and polymeric (e.g., galactomannan) compounds. Utilization of nutrients.
IC37	hypothetical protein An12g10630 [Aspergillus niger]	gi|145247720	54.9774	4.43	57.052	3.45574	5	31	359	17	N/A	N/A	acid phosphatase, putative [Aspergillus flavus NRRL3357]. Identities 73%, Positives 83%. Utilization of nutrients.
PROTEIN FOLDING, MODIFICATION AND DESTINATION
IC2	hypothetical protein An01g13220 [Aspergillus niger]	gi|145230918	108.81	5.18	141.454	4.93416	20	33	301	31	N/A	N/A	Putative Hsp70 family chaperone Lhs1/Orp150 A. oryzae. Identities = (75%), Positives = (87%). Protein fate.
IC3	hypothetical protein An01g13220 [Aspergillus niger]	gi|145230918	108.81	5.18	140.647	5.01384	27	38	436	37	N/A	N/A	Putative Hsp70 family chaperone Lhs1/Orp150 A. oryzae. Identities (75%), Positives (87%). Protein fate.
IC24	hypothetical protein An01g08420 [Aspergillus niger] (calnexin)	gi|145229911	62.0067	4.78	72.625	4.00461	8	50	161	19	N/A	N/A	Chaperon. Protein fate.
IC25	hypothetical protein An07g09990 [Aspergillus niger]	gi|145238854	69.6966	5.08	71.007	4.82793	35	29	1490	67	2.04289	0.014428	molecular chaperone Hsp70 [Aspergillus flavus NRRL3357]. Identities 93%, Positives 96%. Protein fate.
IC32	hypothetical protein An16g09260 [Aspergillus niger] (heat shock protein)	gi|145253422	67.0136	5.23	65.942	4.78367	24	41	870	50	N/A	N/A	Protein fate.
IC33	hypothetical protein An16g09260 [Aspergillus niger] (heat shock protein)	gi|145253422	67.0136	5.23	62.231	4.69514	21	40	785	45	N/A	N/A	Protein fate.
IC48	hypothetical protein An16g09260 [Aspergillus niger] (heat shock protein)	gi|145253422	67.0136	5.23	46.477	4.85449	22	43	981	40	1.58346	0.0164264	Protein fate.
IC55	aspartic protease pepE-Aspergillus niger	gi|145232965	43.6528	4.85	40.426	3.90723	14	51	839	51	2.64656	9.98284e-06	Protein fate.
IC62	hypothetical protein An14g05320 [Aspergillus niger]	gi|145249632	21.9237	4.44	25.336	3.86297	10	55	612	48	N/A	N/A	Hsp90 binding co-chaperone (Sba1) [Aspergillus fumigatus Af293]. Identities 73%, Positives 83%.
IC65	hypothetical protein An16g08150 [Aspergillus niger]	gi|145253200	80.7165	5.9	21.569	10.8479	18	47	519	28	1.85	0.0077	oligopeptidase family protein [Aspergillus fumigatus A1163]. Identities 81%, Positives 91%.
IC66	cyclophilin-like peptidyl prolyl cis-trans isomerase cypA-Aspergillus niger	gi|145238516	18.9755	8.87	16.305	10.6	10	42	701	62	2.39	0.0008	Protein fate.
IC74	hypothetical protein An07g09990 [Aspergillus niger]	gi|145238854	69.6966	5.08	27.632	7.61658	18	41	525	37	N/A	N/A	molecular chaperone Hsp70 [Aspergillus flavus NRRL3357]. Identities 93%, Positives 96%. Protein fate.
RESPONSE TO STIMULI
IC17	hypothetical protein An01g01830 [Aspergillus niger] (Catalase-peroxidase)	gi|145228627	84.313	6.19	88.522	5.6601	11	21	511	17	N/A	N/A	Oxidative stress response.
IC18	hypothetical protein An01g01830 [Aspergillus niger] (Catalase-peroxidase)	gi|145228627	84.313	6.19	83.128	7.9884	26	17	1340	43	16.0691	0.000338767	Oxidative stress response.
IC19	hypothetical protein An01g01830 [Aspergillus niger] (Catalase-peroxidase)	gi|145228627	84.313	6.19	83.604	7.84676	39	23	1570	61	9.59177	4.14721e-05	Oxidative stress response.
IC39	hypothetical protein An02g02750 [Aspergillus niger]	gi|145231892	57.6964	6.88	58.54	9.12157	23	42	415	55	4.57689	0.000802717	catalase [Aspergillus terreus NIH2624]. Identities 90%, Positives 94%. Oxidative stress response.
IC63	hypothetical protein An04g03360 [Aspergillus niger]	gi|145257366	23.4269	5.2	24.701	5.8106	14	51	414	58	2.52	0.0177	mitochondrial peroxiredoxin PRX1 [Aspergillus terreus NIH2624]. Identities 93%, Positives 97%. Oxidative stress response.
IC73	hypothetical protein An04g04060 [Aspergillus niger]	gi|145257538	40.309	7.74	28.332	6.33292	12	8	680	41	N/A	N/A	cytochrome c peroxidase Ccp1, putative [Neosartorya fischeri NRRL 181]. Identities 86%, Positives 91%. Oxidative stress response.
REGULATORY PROTEINS
IC53	hypothetical protein An06g01440 [Aspergillus niger]	gi|145236637	37.8007	10.83	43.78	8.46646	12	53	179	44	N/A	N/A	RNP domain protein [Aspergillus fumigatus Af293]. Identities 91%, Positives 93%. Post-transcriptional gene expression processes.
IC56	hypothetical protein An06g01440 [Aspergillus niger]	gi|145236637	37.8007	10.83	41.149	7.42182	10	56	305	32	3.12571	0.00454634	RNP domain protein [Aspergillus fumigatus Af293]. Identities 91%, Positives 93%. Post-transcriptional gene expression processes.
IC57	hypothetical protein An15g00140 [Aspergillus niger]	gi|145250079	63.6716	6.39	40.606	8.63466	12	53	494	34	N/A	N/A	transcriptional repressor TupA/RocA, putative [Aspergillus flavus NRRL3357]. Identities 97%, Positives 98%.
IC60	hypothetical protein An15g02410 [Aspergillus niger]	gi|145250533	39.9317	6.32	36.025	6.55424	14	51	571	47	6.72419	2.92973e-05	NmrA-like (nitrogen metabolic repression regulator protein) family protein [Neosartorya fischeri NRRL 181]. Identities 68%, Positives 83%.
CONTROL OF CELL CYCLE
IC14	hypothetical protein An04g09170 [Aspergillus niger]	gi|145259126	90.6061	5.04	105.081	4.86334	46	18	1390	66	2.1	0.0015	cell division cycle protein 48 [Aspergillus terreus NIH2624]. Identities 98%, Positives 99%. Control of cell cycle.
IC27	hypothetical protein An01g02900 [Aspergillus niger]	gi|145228831	18.0067	5.3	17.797	7.12968	6	40	128	32	3.39861	2.05203e-06	Eukaryotic translation initiation factor eIF-5A [Neosartorya fischeri NRRL 181]. Identities 88%, Positives 96%. Control of cell cycle.
IC60	hypothetical protein An06g01640 [Aspergillus niger]	gi|145236675	38.0436	5.75	36.025	6.55424	8	57	123	41	6.72419	2.92973e-05	NGG1 interacting factor Nif3 [Aspergillus fumigatus Af293]. Identities 73%, Positives 84%. Control of cell cycle.
OTHER PROTEINS
IC1	beta-glucosidase [Aspergillus niger]	gi|159034138	93.6677	4.66	139.049	3.93379	22	41	628	36	N/A	N/A	Plant cell wall degradation.
IC21	hypothetical protein An15g05720 [Aspergillus niger] (molybdenum cofactor biosynthesis protein)	gi|145251175	75.9077	7.19	84.565	8.53728	24	41	882	55	1.87102	0.0130363	Molybdenum is a cofactor required for the activity of enzymes such as sulfite oxidase, xanthine oxidoreductase, and aldehyde oxidase.
IC23	hypothetical protein An04g01230 [Aspergillus niger]	gi|145256696	41.3113	4.31	71.236	3.44688	6	59	507	22	2.4852	0.0137041	GPI-anchored cell wall organization protein Ecm33 [Aspergillus flavus NRRL3357] Identities 70%, Positives 82%.
IC35	hypothetical protein An02g01210 [Aspergillus niger]	gi|145231566	69.138	5.56	57.977	7.30673	22	43	995	56	3.38756	0.00469089	actin-binding protein, putative [Aspergillus clavatus NRRL 1]. Identities 76%, Positives 83%.
IC36	hypothetical protein An15g06260 [Aspergillus niger]	gi|145251281	48.0471	7.09	58.352	9.26322	20	40	990	70	2.06407	0.000980915	cofactor for methionyl- and glutamyl-tRNA synthetase, putative [Aspergillus flavus NRRL3357]. Identities 82%, Positives 88%.
IC42	hypothetical protein An18g04310 [Aspergillus niger]	gi|145255198	16.7393	4.91	16.559	4.2702	6	34	165	41	N/A	N/A	40S ribosomal protein S12 [Aspergillus flavus NRRL3357]. Identities 99%, Positives 98%.
IC61	hypothetical protein An01g00610 [Aspergillus niger]	gi|145228393	26.8723	5.24	25.421	5.10237	11	54	500	48	19.05	2.0787e-05	unknown.
IC64	hypothetical protein An10g00560 [Aspergillus niger CBS 513.88]	gi|145256182	10.147	5.52	21.129	4.81908	8	57	289	94	11.46	0.0005	unknown.
IC67	hypothetical protein An16g00920 [Aspergillus niger]	gi|145251784	17.9311	5.63	15.197	5.26172	9	54	507	56	1.75	0.0176	TPA: allergen, putative (AFU_orthologue; AFUA_5G01440) [Aspergillus nidulans FGSC A4]. Identities 82%, Positives 95%.
IC68	hypothetical protein An01g00610 [Aspergillus niger]	gi|145228393	26.8723	5.24	12.137	3.79214	3	31	116	18	N/A	N/A	unknown.
IC69	hypothetical protein An01g00610 [Aspergillus niger]	gi|145228393	26.8723	5.24	11.951	3.92494	3	62	80	18	N/A	N/A	unknown.
IC75	hypothetical protein An03g01680 [Aspergillus niger]	gi|145234843	22.2342	4.1	26.547	3.1813	4	61	338	46	N/A	N/A	unknown.

## Sheet: intracellular cpp
Additional File 2, Table S2. Intracellular proteins overrepresented in the presence of phosphopeptides. Fold change and p-value are indicated for those proteins present in both strains. Otherwise, non-available (N/A) is shown.
			Theoretical		Estimated
Spot	ORF name	Accession No.	Mass (kDa)	pI	Mass (kDa)	pI	peptides identified	Un-matched peptides	Score	Percent coverage (%)	Fold change	p-value	Description
METABOLISM AND ENERGY
IP2	hypothetical protein An02g06820 [Aspergillus niger]	gi|145232889	62.977	6.29	60.26	6.92606	25	35	1280	69	2.7	0.0115	pyruvate decarboxylase [Aspergillus terreus NIH2624]. Identities 87%, Positives 92%. Alcoholic fermentation.
IP3	hypothetical protein An12g09340 [Aspergillus niger]	gi|145247474	58.861	5.75	60.454	5.30599	30	30	1150	72	10.76	0.0028	putative 3-polyprenyl-4-hydroxybenzoate decarboxylase [Pseudomonas aeruginosa UCBPP-PA14]. Identities 47%, Positives 62%. Ubiquinone biosynthesis.
	hypothetical protein An14g00960 [Aspergillus niger]	gi|145248772	58.879	5.24			9	56	96	24			cysteine synthase B, putative [Neosartorya fischeri NRRL 181]. Identities 72%, Positives 86%.
IP4	hypothetical protein An01g13920 [Aspergillus niger]	gi|145231054	46.6077	6.4	45.159	8.51958	26	39	1290	64	5.06	0.0004	adenylosuccinate synthetase [Aspergillus terreus NIH2624]. Identities 92%, Positives 97%. Purine biosynthesis.
	hypothetical protein An16g05570 [Aspergillus niger]	gi|145252704	46.6916	8.53			12	53	84	50			aspartate transaminase [Aspergillus nidulans FGSC A4]. Identities 84%, Positives 93%. Involved in amino acid and nitrogen metabolism.
IP7	hypothetical protein An09g03940 [Aspergillus niger]	gi|145242128	44.6449	8.91	38.933	7.06771	26	39	1080	66	3.26	0.0004	acetohydroxyacid reductoisomerase [Aspergillus nidulans FGSC A4]. Identities 93%, Positives 98% Branched-chain amino acid biosynthesis.
IP8	alcohol-dehydrogenase adhA from patent WO8704464-A-Aspergillus niger	gi|145253739	37.5075	6.67	37.329	8.82057	21	43	962	72	8.48	0.0116	Alcoholic fermentation.
IP9	alcohol-dehydrogenase adhA from patent WO8704464-A-Aspergillus niger	gi|145253739	37.5075	6.67	36.449	8.55499	15	50	738	64	2.14	0.0022	Alcoholic fermentation.
	hypothetical protein An17g01670 [Aspergillus niger]	gi|145253767	34.7831	8.81			11	54	296	46			succinyl-CoA synthetase alpha subunit, putative [Aspergillus flavus NRRL3357]. Identities 92%, Positives 96%. Krebs cycle.
IP10	alcohol-dehydrogenase adhA from patent WO8704464-A-Aspergillus niger	gi|145253739	37.5075	6.67	36.815	8.70549	19	46	851	70	34.82	3.85816e-06	Alcoholic fermentation.
IP11	glyceraldehyde-3-phosphate dehydrogenase gpdA-Aspergillus niger	gi|145251966	36.3355	6.6	35.667	8.59925	22	41	1090	77	2.1	0.0262	Glycolysis.
RESPONSE TO STIMULI
IP5	hypothetical protein An14g02460 [Aspergillus niger]	gi|145249066	45.7914	5.44	43.203	5.6601	21	44	1090	71	6.01	0.0004	bacterial hemoglobin [Aspergillus terreus NIH2624]. Identities 73%, Positives 83%. Response to oxygen limitaion.
IP6	hypothetical protein An14g02460 [Aspergillus niger]	gi|145249066	45.7914	5.44	42.07	5.93454	21	44	891	71	5.17	0	bacterial hemoglobin [Aspergillus terreus NIH2624]. Identities 73%, Positives 83%. Response to oxygen limitation.
OTHER PROTEINS
IP1	hypothetical protein An16g07110 [Aspergillus niger]	gi|145252996	58.4496	6.04	63.853	7.68741	29	27	1250	87	2.74	0.0001	acetyl-coA hydrolase Ach1, putative [Neosartorya fischeri NRRL 181]. Identities 92%, Positives 97%.
IP12	hypothetical protein An07g09050 [Aspergillus niger]	gi|145238664	24.5757	4.88	23.786	4.26135	8	57	415	25	3.77	0.0068	Unknown.
IP13	hypothetical protein An08g04650 [Aspergillus niger]	gi|145239873	17.9099	5.72	11.951	4.65973	13	52	622	49	3.52	0	Unknown.
	hypothetical protein An07g01450 [Aspergillus niger]	gi|145237170	33.698	6.25			6	49	104	20			Unknown.

## Sheet: extracellular control
Additional File 2, Table S3. Extracellular proteins overrepresented in the absence of phosphopeptides. Fold change and p-value are indicated for those proteins present in both strains. Otherwise, non-available (N/A) is shown.
			Theoretical		Estimated
Spot	ORF name	Accession No.	Mass (kDa)	pI	Mass (kDa)	pI	peptides identified	Un-matched peptides	Score	Percent coverage (%)	Fold change	p-value	Description
NUTRIENT ACQUISITION
EC1	hypothetical protein An01g14940 [Aspergillus niger]	gi|145231236	49.8803	5.11	64.125	5.07	11	54	771	36	5.58573	6.85921e-06	phosphoesterase superfamily protein [Neosartorya fischeri NRRL 181]. Identities 77%, Positives 86%. This family includes eukaryotic acid phosphatases. Utilization of nutrients.

## Sheet: extracellular cpp
Additional File 2, Table S4. Extracellular proteins overrepresented in the presence of phosphopeptides. Fold change and p-value are indicated for those proteins present in both strains. Otherwise, non-available (N/A) is shown.
			Theoretical		Estimated
Spot	ORF name	Accession No.	Mass (kDa)	pI	Mass (kDa)	pI	peptides identified	Un-matched peptides	Score	Percent coverage (%)	Fold change	p-value	Description
CELL WALL MORPHOGENESIS
EP2	unknown [Zea mays]	gi|223974769	58.023	4.38	89.713	4.307	9	56	478	18	2.0706	0.000311699	1,3-beta-glucanosyltransferase, putative [Neosartorya fischeri NRRL 181]. Identities 71%, Positives 81%.
EP3	hypothetical protein An09g00670 [Aspergillus niger]	gi|145241490	57.5198	4.06	88.744	4.186	4	61	277	10	4.62583	0.000896873	1,3-beta-glucanosyltransferase, putative [Aspergillus fumigatus A1163]. Identities 56%, Positives 70%.
EP6	hypothetical protein An04g01230 [Aspergillus niger]	gi|145256696	41.3113	4.31	70.531	4.20263	6	43	487	22	N/A	N/A	GPI-anchored cell wall organization protein Ecm33 [Aspergillus flavus NRRL3357] Identities 70%, Positives 82%.
EP7	hypothetical protein An04g01230 [Aspergillus niger]	gi|145256696	41.3113	4.31	69.031	4.257	6	30	546	22	2.10433	7.08987e-05	GPI-anchored cell wall organization protein Ecm33 [Aspergillus flavus NRRL3357] Identities 70%, Positives 82%.
EP9	hypothetical protein An10g00400 [Aspergillus niger CBS 513.88]	gi|145256130	48.7774	4.73	44.31	4.55798	21	44	864	60	N/A	N/A	1,3-beta-glucanosyltransferase Gel1 [Neosartorya fischeri NRRL 181]. Identities 84%, Positives 90%.
EP10	hypothetical protein An10g00400 [Aspergillus niger CBS 513.88]	gi|145256130	48.7774	4.73	44.225	4.63927	17	48	796	50	N/A	N/A	1,3-beta-glucanosyltransferase Gel1 [Neosartorya fischeri NRRL 181]. Identities 84%, Positives 90%.
EP11	hypothetical protein An10g00400 [Aspergillus niger CBS 513.88]	gi|145256130	48.7774	4.73	43.972	4.50497	14	47	705	36	N/A	N/A	1,3-beta-glucanosyltransferase Gel1 [Neosartorya fischeri NRRL 181]. Identities 84%, Positives 90%.
EP16	hypothetical protein An03g05290 [Aspergillus niger]	gi|145235523	46.8917	4.39	36.719	4.273	8	55	289	26	2.42791	0.00491144	GPI-anchored cell wall beta-1,3-endoglucanase EglC [Neosartorya fischeri NRRL 181]. Identities 65%, Positives 78%.
PROTEIN FOLDING, MODIFICATION AND DESTINATION
EP12	aspartic protease pepE-Aspergillus niger	gi|145232965	43.6528	4.85	41.833	4.69581	4	45	293	18	N/A	N/A	Protease.
EP13	chymosin precursor [Bos taurus]	gi|19851890	38.1108	5.02	38.066	4.73	6	52	334	20	N/A	N/A	Protease.
EP14	chymosin precursor [Bos taurus]	gi|19851890	38.1108	5.02	36.931	4.50497	5	32	202	21	N/A	N/A	Protease.
EP17	chymosin precursor [Bos taurus]	gi|19851890	38.1108	5.02	36.648	4.738	6	59	451	27	6.45757	1.2417e-05	Protease.
EP19	serine proteinase pepC-Aspergillus niger	gi|145237646	52.9415	5.23	30.1	6.91165	9	27	356	26	N/A	N/A	Protease.
RESPONSE TO STIMULI
EP21	hypothetical protein An02g01550 [Aspergillus niger]	gi|145231639	15.3814	4.24	16.901	4.13158	2	45	203	20	N/A	N/A	allergenic cerato-platanin Asp F13 [Aspergillus flavus NRRL3357]. Identities 67%, Positives 79%.
EP22	hypothetical protein An02g01550 [Aspergillus niger]	gi|145231639	15.3814	4.24	14.661	4.27895	2	16	228	20	N/A	N/A	allergenic cerato-platanin Asp F13 [Aspergillus flavus NRRL3357]. Identities 67%, Positives 79%.
EP23	hypothetical protein An02g01550 [Aspergillus niger]	gi|145231639	15.3814	4.24	16.168	4.20789	3	62	223	29	N/A	N/A	allergenic cerato-platanin Asp F13 [Aspergillus flavus NRRL3357]. Identities 67%, Positives 79%.
NUTRIENT ACQUISITION
EP4	alpha-galactosidase aglB-Aspergillus niger	gi|145233743	49.309	4.89	71.623	5.01034	10	55	462	31	N/A	N/A	Hydrolysis of -1,6-linked galactose residues from oligomeric (e.g., melibiose, raffinose, and stachyose) and polymeric (e.g., galactomannan) compounds. Utilization of nutrients.
	hypothetical protein An01g14940 [Aspergillus niger]	gi|145231236	49.8803	5.11			8	57	142	23			phosphoesterase superfamily protein [Neosartorya fischeri NRRL 181]. Identities 77%, Positives 86%. This family includes eukaryotic acid phosphatases. Utilization of nutrients.
EP5	alpha-galactosidase aglB-Aspergillus niger	gi|145233743	49.309	4.89	70.099	5.141	12	53	603	31	2.19751	0.000610973	Hydrolysis of -1,6-linked galactose residues from oligomeric (e.g., melibiose, raffinose, and stachyose) and polymeric (e.g., galactomannan) compounds. Utilization of nutrients.
EP8	Alpha-Amylase- Aspergillus niger	gi|114794116	52.9693	4.48	48.863	4.50851	15	50	789	40	N/A	N/A	Hydrolysis of alpha-bonds of large alpha-linked polysaccharides such as starch and glycogen, yielding glucose and maltose. Utilization of nutrients.
METABOLISM AND ENERGY
EP1	hypothetical protein An09g01240 [Aspergillus niger]	gi|145241592	69.0565	4.29	150	4.3	13	52	325	22	N/A	N/A	lysophospholipase Plb3 [Aspergillus flavus NRRL3357]. Identities 66%, Positives 81%.
OTHER PROTEINS
EP4	hypothetical protein An06g00720 [Aspergillus niger]	gi|145236505	29.8277	4.97	71.623	5.01034	5	60	176	23	N/A	N/A	unknown.
EP15	hypothetical protein An12g08890 [Aspergillus niger]	gi|145247382	33.9856	4.52	36.438	6.19777	7	58	470	25	N/A	N/A	unknown.
EP16	hypothetical protein An13g01520 [Aspergillus niger]	gi|145248085	24.704	4.61	36.719	4.273	3	62	186	15	2.42791	0.00491144	unknown.
EP18	endo-1,4-beta-xylanase A precursor [Aspergillus niger]	gi|145234695	35.578	6.17	31.687	7	18	43	613	76	N/A	N/A	Plant cell wall degradation.
EP20	hypothetical protein An12g10830 [Aspergillus niger]	gi|145247760	31.9563	6.31	19.948	5.42736	11	50	584	48	N/A	N/A	unknown.
